# Supplementary material for: New Insight on Phenolic Composition and Evaluation of the Vitamin C and Nutritional Value of Smoothies Sold on the Spanish Market
Source: Molecules. 2022 Nov 25;27(23):8229. doi: 10.3390/molecules27238229 (PMC9739094; doi:10.3390/molecules27238229)
Supplement: Supplementary file 1 [file molecules-27-08229-s001.zip]

Archive with 1 entries (1 files):
- molecules-2014077-supplementary.pdf
